# Supplementary material for: Assessing the Validity and Reliability of a Single Lumbar-Mounted IMU System for Gait Analysis
Source: Sensors (Basel). 2025 Dec 17;25(24):7643. doi: 10.3390/s25247643 (PMC12737096; doi:10.3390/s25247643)
Supplement: Supplementary file 1 [file sensors-25-07643-s001.zip]

Archive with 1 entries (1 files):
- sensors-3956116-supplementary.pdf
